# Supplementary material for: Mitochondrial phylogenomics reveals deep relationships of scarab beetles (Coleoptera, Scarabaeidae)
Source: PLoS One. 2022 Dec 13;17(12):e0278820. doi: 10.1371/journal.pone.0278820 (PMC9746968; doi:10.1371/journal.pone.0278820)
Supplement: S1 Table — (XLSX) [file pone.0278820.s012.xlsx]

## Sheet: Sheet1
Table S1 Taxa included in this study.
Family	Subfamily	Tribe	Genus	Organism	ID number	Reference
Scarabaeidae	Aphodiinae	Aphodiini	Aphodius	Aphodius foetens	KX087240	Unpublished
Scarabaeidae	Aphodiinae	Aphodiini	Aphodius	Aphodius sp. APH01	JX412729	Unpublished
Scarabaeidae	Aphodiinae	Aphodiini	Oxyomus	Oxyomus sylvestris	KX087329	Unpublished
Scarabaeidae	Cetoniinae	Cetoniini	Leucocelis	Leucocelis sp. LEU01	JX412740	Unpublished
Scarabaeidae	Cetoniinae	Cetoniini	Protaetia	Protaetia brevitarsis	NC_023453	[2]
Scarabaeidae	Cetoniinae	Cetoniini	Protaetia	Protaetia speciosa jousselini	OK484307	[1]
Scarabaeidae	Cetoniinae	Goliathini	Dicronocephalus	Dicronocephalus adamsi	OK012569	This study
Scarabaeidae	Cetoniinae	Goliathini	Dicronorhina	Dicronorhina derbyana	OK484300	[1]
Scarabaeidae	Cetoniinae	Goliathini	Eudicella	Eudicella quadrimaculata	OK484299	[1]
Scarabaeidae	Cetoniinae	Goliathini	Eudicella	Eudicella smithii	OK484302	[1]
Scarabaeidae	Cetoniinae	Goliathini	Eudicella	Eudicella tetraspilota euthalia	OK484301	[1]
Scarabaeidae	Cetoniinae	Goliathini	Jumnos	Jumnos ruckeri	OK484304	[1]
Scarabaeidae	Cetoniinae	Goliathini	Mecynorhina	Mecynorhina polyphemus	OK484305	[1]
Scarabaeidae	Cetoniinae	Goliathini	Mecynorhina	Mecynorhina torquata ugandensis	OK484306	[1]
Scarabaeidae	Cetoniinae	Trichiini	Myodermum	Myodermum sp. MYO01	JX412847	Unpublished
Scarabaeidae	Dynastinae	Dynastini	Chalcosoma	Chalcosoma caucasus caucasus	OK484308	[1]
Scarabaeidae	Dynastinae	Dynastini	Dynastes	Dynastes hercules hercules	OK484309	[1]
Scarabaeidae	Dynastinae	Dynastini	Megasoma	Megasoma elephas elephas	OK484310	[1]
Scarabaeidae	Dynastinae	Dynastini	Xylotrupes	Xylotrupes beckeri intermedius	OK484313	[1]
Scarabaeidae	Dynastinae	Dynastini	Xylotrupes	Xylotrupes socrates tonkinensis	OK484315	[1]
Scarabaeidae	Dynastinae	Dynastini	Xylotrupes	Xylotrupes sumatrensis	OK484316	[1]
Scarabaeidae	Dynastinae	Oryctini	Oryctes	Oryctes nasicornis	OK484312	[1]
Scarabaeidae	Dynastinae	Oryctini	Oryctes	Oryctes rhinoceros	MT457815	Unpublished
Scarabaeidae	Dynastinae	Oryctini	Cyphonistes	Cyphonistes vallatus	JX412731	Unpublished
Scarabaeidae	Dynastinae	Phileurini	Eophileurus	Eophileurus chinensis	NC_059757	Unpublished
Scarabaeidae	Melolonthinae	Euchirini	Cheirotonus	Cheirotonus gestroi	NC_046890	[4]
Scarabaeidae	Melolonthinae	Euchirini	Cheirotonus	Cheirotonus jansoni	NC_023246	[5]
Scarabaeidae	Melolonthinae	Leucopholini	Asthenopholis	Asthenopholis sp. AST01	JX412755	Unpublished
Scarabaeidae	Melolonthinae	Melolonthini	Holotrichia	Holotrichia niponensis	MZ726798	Unpublished
Scarabaeidae	Melolonthinae	Melolonthini	Holotrichia	Holotrichia oblita	MF997046	[6]
Scarabaeidae	Melolonthinae	Melolonthini	Holotrichia	Holotrichia parallela	MW874410	Unpublished
Scarabaeidae	Melolonthinae	Melolonthini	Holotrichia	Holotrichia sp. NS-2020	MF997047	[6]
Scarabaeidae	Melolonthinae	Melolonthini	Melolontha	Melolontha hippocastani	KX087316	Unpublished
Scarabaeidae	Melolonthinae	Melolonthini	Polyphylla	Polyphylla gracilicornis	NC_054285	Unpublished
Scarabaeidae	Melolonthinae	Melolonthini	Polyphylla	Polyphylla laticollis mandshurica	KF544959	Unpublished
Scarabaeidae	Melolonthinae	Melolonthini	Rhopaea	Rhopaea magnicornis	NC_013252	[7]
Scarabaeidae	Melolonthinae	Melolonthini	Schizonycha	Schizonycha sp. SCH01	JX412739	Unpublished
Scarabaeidae	Melolonthinae	Rhizotrogini	Amphimallon	Amphimallon sp.	ON529251	This study
Scarabaeidae	Melolonthinae	Rhizotrogini	Amphimallon	Amphimallon solstitiale	MH899179	[3]
Scarabaeidae	Rutelinae	Adoretini	Adoretus	Adoretus sp. ADO01	JX412788	Unpublished
Scarabaeidae	Rutelinae	Anomalini	Mimela	Mimela splendens	MZ064554	Unpublished
Scarabaeidae	Rutelinae	Anomalini	Phyllopertha	Phyllopertha horticola	KX087335	Unpublished
Scarabaeidae	Rutelinae	Anomalini	Popillia	Popillia japonica	NC_038115	[8]
Scarabaeidae	Rutelinae	Anomalini	Popillia	Popillia mutans	NC_056126	[6]
Scarabaeidae	Rutelinae	Anomalini	Popillia	Popillia sp. POP01	JX412777	Unpublished
Scarabaeidae	Scarabaeinae	Ateuchini	Canthidium	Canthidium sp. DPP-2018	MG253260	Unpublished
Scarabaeidae	Scarabaeinae	Ateuchini	N/A	Scarabaeidae sp. BMNH 1274750	KT696268	Unpublished
Scarabaeidae	Scarabaeinae	Ateuchini	N/A	Scarabaeidae sp. BMNH 1274753	KT696270	Unpublished
Scarabaeidae	Scarabaeinae	Ateuchini	Sarophorus	Sarophorus sp. SAR01	JX412735	Unpublished
Scarabaeidae	Scarabaeinae	Ateuchini	Xinidium	Xinidium sp. XIN01	JX412829	Unpublished
Scarabaeidae	Scarabaeinae	Canthonini	N/A	Scarabaeidae sp. BMNH 1274752	KT696269	Unpublished
Scarabaeidae	Scarabaeinae	Coprini	Copris	Copris tripartitus	NC_045923	[10]
Scarabaeidae	Scarabaeinae	Dichotomiini	Dichotomius	Dichotomius schiffleri	NC_039689	Unpublished
Scarabaeidae	Scarabaeinae	Eurysternini	Eurysternus	Eurysternus caribaeus	KU739494	[9]
Scarabaeidae	Scarabaeinae	Eurysternini	Eurysternus	Eurysternus foedus	KU739455	[9]
Scarabaeidae	Scarabaeinae	Eurysternini	Eurysternus	Eurysternus hamaticollis	KU739493	[9]
Scarabaeidae	Scarabaeinae	Eurysternini	Eurysternus	Eurysternus inflexus	KU739492	[9]
Scarabaeidae	Scarabaeinae	Oniticellini	Caccobius	Caccobius nigritulus	KU739484	[9]
Scarabaeidae	Scarabaeinae	Oniticellini	Cleptocaccobius	Cleptocaccobius convexifrons	KU739437	[9]
Scarabaeidae	Scarabaeinae	Oniticellini	Drepanocerus	Drepanocerus kirbyi	KU739491	[9]
Scarabaeidae	Scarabaeinae	Oniticellini	Euoniticellus	Euoniticellus fulvus	KU739453	[9]
Scarabaeidae	Scarabaeinae	Oniticellini	Euoniticellus	Euoniticellus intermedius	KU739490	[9]
Scarabaeidae	Scarabaeinae	Oniticellini	Helictopleurus	Helictopleurus quadripunctatus	KU739489	[9]
Scarabaeidae	Scarabaeinae	Oniticellini	Liatongus	Liatongus militaris	KU739488	[9]
Scarabaeidae	Scarabaeinae	Oniticellini	Milichus	Milichus apicalis	KU739481	[9]
Scarabaeidae	Scarabaeinae	Oniticellini	Oniticellus	Oniticellus egregius	KU739487	[9]
Scarabaeidae	Scarabaeinae	Oniticellini	Scaptodera	Scaptodera rhadamistus	KU739460	[9]
Scarabaeidae	Scarabaeinae	Oniticellini	Tiniocellus	Tiniocellus sarawacus	KU739486	[9]
Scarabaeidae	Scarabaeinae	Oniticellini	Tiniocellus	Tiniocellus spinipes	KU739485	[9]
Scarabaeidae	Scarabaeinae	Oniticellini	Tragiscus	Tragiscus dimidiatus	KU739454	[9]
Scarabaeidae	Scarabaeinae	Onitini	Bubas	Bubas bison	KU739470	[9]
Scarabaeidae	Scarabaeinae	Onitini	Bubas	Bubas bubalus	KU739469	[9]
Scarabaeidae	Scarabaeinae	Onitini	Cheironitis	Cheironitis hoplosternus	KU739450	[9]
Scarabaeidae	Scarabaeinae	Onitini	Heteronitis	Heteronitis castelnaui	KU739468	[9]
Scarabaeidae	Scarabaeinae	Onitini	Onitis	Onitis alexis	KU739467	[9]
Scarabaeidae	Scarabaeinae	Onitini	Onitis	Onitis falcatus	KU739466	[9]
Scarabaeidae	Scarabaeinae	Onthophagini	Onthophagus	Digitonthophagus bonasus	KU739459	[9]
Scarabaeidae	Scarabaeinae	Onthophagini	Digitonthophagus	Digitonthophagus gazella	KU739497	[9]
Scarabaeidae	Scarabaeinae	Onthophagini	Onthophagus	Onthophagus alcyon	KU739482	[9]
Scarabaeidae	Scarabaeinae	Onthophagini	Onthophagus	Onthophagus apterus	KU739422	[9]
Scarabaeidae	Scarabaeinae	Onthophagini	Onthophagus	Onthophagus baolocensis	KU739464	[9]
Scarabaeidae	Scarabaeinae	Onthophagini	Onthophagus	Onthophagus bicallosus	KU739472	[9]
Scarabaeidae	Scarabaeinae	Onthophagini	Onthophagus	Onthophagus carbonarius	KU739421	[9]
Scarabaeidae	Scarabaeinae	Onthophagini	Onthophagus	Onthophagus cervicapra	KU739449	[9]
Scarabaeidae	Scarabaeinae	Onthophagini	Onthophagus	Onthophagus cf. jeannelianus	KU739458	[9]
Scarabaeidae	Scarabaeinae	Onthophagini	Onthophagus	Onthophagus cf. taurinus	KU739462	[9]
Scarabaeidae	Scarabaeinae	Onthophagini	Onthophagus	Onthophagus cf. tragus	KU739423	[9]
Scarabaeidae	Scarabaeinae	Onthophagini	Onthophagus	Onthophagus clypeatus	KU739479	[9]
Scarabaeidae	Scarabaeinae	Onthophagini	Onthophagus	Onthophagus crassicollis	KU739447	[9]
Scarabaeidae	Scarabaeinae	Onthophagini	Onthophagus	Onthophagus cuniculus	KU739451	[9]
Scarabaeidae	Scarabaeinae	Onthophagini	Onthophagus	Onthophagus diabolicus	KU739483	[9]
Scarabaeidae	Scarabaeinae	Onthophagini	Onthophagus	Onthophagus falculatus	KU739448	[9]
Scarabaeidae	Scarabaeinae	Onthophagini	Onthophagus	Onthophagus fimetarius	KU739452	[9]
Scarabaeidae	Scarabaeinae	Onthophagini	Onthophagus	Onthophagus giraffa	KU739442	[9]
Scarabaeidae	Scarabaeinae	Onthophagini	Onthophagus	Onthophagus gracilipes	KU739461	[9]
Scarabaeidae	Scarabaeinae	Onthophagini	Onthophagus	Onthophagus haematopus	KU739478	[9]
Scarabaeidae	Scarabaeinae	Onthophagini	Onthophagus	Onthophagus laticollis	KU739424	[9]
Scarabaeidae	Scarabaeinae	Onthophagini	Onthophagus	Onthophagus longimanus	KU739500	Unpublished
Scarabaeidae	Scarabaeinae	Onthophagini	Onthophagus	Onthophagus minutus	KU739440	[9]
Scarabaeidae	Scarabaeinae	Onthophagini	Onthophagus	Onthophagus nitidior	KU739499	[9]
Scarabaeidae	Scarabaeinae	Onthophagini	Onthophagus	Onthophagus nr. babirussa	KU739480	[9]
Scarabaeidae	Scarabaeinae	Onthophagini	Onthophagus	Onthophagus obscurior	KU739477	[9]
Scarabaeidae	Scarabaeinae	Onthophagini	Onthophagus	Onthophagus ochreatus	KU739456	[9]
Scarabaeidae	Scarabaeinae	Onthophagini	Onthophagus	Onthophagus pullus	KU739496	[9]
Scarabaeidae	Scarabaeinae	Onthophagini	Onthophagus	Onthophagus rhinolophus	KU739498	[9]
Scarabaeidae	Scarabaeinae	Onthophagini	Onthophagus	Onthophagus rorarius	KU739476	[9]
Scarabaeidae	Scarabaeinae	Onthophagini	Onthophagus	Onthophagus schwaneri	KU739471	[9]
Scarabaeidae	Scarabaeinae	Onthophagini	Onthophagus	Onthophagus sp. BMNH679869	KU739475	[9]
Scarabaeidae	Scarabaeinae	Onthophagini	Onthophagus	Onthophagus vacca	KU739446	[9]
Scarabaeidae	Scarabaeinae	Onthophagini	Onthophagus	Onthophagus vulpes	KU739474	[9]
Scarabaeidae	Scarabaeinae	Onthophagini	Onthophagus	Onthophagus yukae	KU739463	[9]
Scarabaeidae	Scarabaeinae	Onthophagini	Phalops	Phalops ardea	KU739473	[9]
Scarabaeidae	Scarabaeinae	Onthophagini	Phalops	Phalops barbicornis	KU739457	[9]
Scarabaeidae	Scarabaeinae	Onthophagini	Phalops	Phalops smaragdinus	KU739495	[9]
Scarabaeidae	Scarabaeinae	Phanaeini	Coprophanaeus	Coprophanaeus sp. BMNH679884	KU739465	[9]
Scarabaeidae	Sericinae (or Sericini)	Sericini	Maladera	Maladera orientalis	MF997048	Unpublished
Scarabaeidae	Sericinae (or Sericini)	Sericini	Pleophylla	Pleophylla sp. PLE01	JX412736	Unpublished
Scarabaeidae	Sericinae (or Sericini)	Sericini	Serica	Serica sp. NS-2020	MF997050	[6]
Geotrupidae	N/A	Geotrupini	Anoplotrupes	Anoplotrupes stercorosus	MT862428	[6]
Geotrupidae	N/A	Bolboceratini	Bolboceratex	Bolboceratex sp. BOL01	JX412746	Unpublished
Glaresidae	N/A	N/A	Glaresis	Glaresis sp. GLA01	JX412819	Unpublished
Hybosoridae	N/A	N/A	N/A	Georissidae sp. BMNH 840458	KX035151	Unpublished
Hybosoridae	N/A	N/A	Helophorus	Helophorus sp. BMNH 724835	KX035139	Unpublished
Hybosoridae	Ceratocanthinae	Ceratocanthini	Ceratocanthus	Ceratocanthus sp. CER01	JX412772	Unpublished
Hybosoridae	Hybosorinae	Hybosorini	Hybosorus	Hybosorus sp. HYB01	JX412828	Unpublished
Hybosoridae	Hybosorinae	Hybosorini	Hybosorus	Hybosorus sp. HYB02	JX412807	Unpublished
Hydrochidae	N/A	Hybosorini	Hydrochus	Hydrochus carinatus	KX035140	Unpublished
Hydrochidae	N/A	Hybosorini	Hydrochus	Hydrochus sp. BMNH1425167	KT876892	[11]
Hydrophilidae	Acidocerinae	Acidocerini	Helochares	Helochares sp. BMNH1425100	KT876891	[11]
Hydrophilidae	Hydrophilinae	Chaetarthriini	Amphiops	Amphiops globus	JX412726	Unpublished
Hydrophilidae	Hydrophilinae	Berosini	Berosus	Berosus affinis	KT876883	[11]
Hydrophilidae	Hydrophilinae	Acidocerini	Cymbiodyta	Cymbiodyta marginella	KX087278	Unpublished
Hydrophilidae	Hydrophilinae	Hydrobiusini	Hydrobius	Hydrobius fuscipes	MT862396	Unpublished
Hydrophilidae	Hydrophilinae	Hydrophilini	Sternolophus	Sternolophus sp. STE01	JX412800	Unpublished
Hydrophilidae	Hydrophilinae	Hydrophilini	Tropisternus	Tropisternus sp. BYU-CO166	GU176339	[12]
Hydrophilidae	Sphaeridiinae	Megasternini	Cercyon	Cercyon borealis	KX087255	Unpublished
Hydrophilidae	Sphaeridiinae	Megasternini	Cryptopleurum	Cryptopleurum minutum	KT780640	Unpublished
Hydrophilidae	Sphaeridiinae	Sphaeridiini	Sphaeridium	Sphaeridium bipustulatum	KT780677	Unpublished
Lucanidae	Lucaninae	Dorcini	Kirchnerius	Kirchnerius guangxii	NC_048957	[13]
Lucanidae	Lucaninae	Lucanini	Lucanus	Lucanus kanoi kanoi	MK238348	Unpublished
Lucanidae	Lucaninae	Cladognathini	Prosopocoilus	Prosopocoilus astacoides	NC_050851	Unpublished
Lucanidae	Lucaninae	Cladognathini	Rhaetus	Rhaetus westwoodii	MG159815	Unpublished
Passalidae	N/A	Leptaulacini	Leptaulax	Leptaulax koreanus	MH781547	[14]
Passalidae	N/A	N/A	Ophrygonius	Ophrygonius sp.	MK208300	[15]
Passalidae	N/A	N/A	N/A	Passalidae sp. GENSP02	JX412812	Unpublished
Trogidae	N/A Omorginae	N/A	Omorgus	Omorgus chinensis	MK937809	Unpublished
Trogidae	N/A	N/A	Trox	Trox sp. TRO01	JX412734	Unpublished
Note: Bold indicates the species newly sequenced in this study.
References cited in this table:
1. Ayivi SPG, Tong Y, Storey KB, Yu D-N, Zhang J-Y. The Mitochondrial Genomes of 18 New Pleurosticti (Coleoptera: Scarabaeidae) Exhibit a Novel trnQ-NCR-trnI-trnM Gene Rearrangement and Clarify Phylogenetic Relationships of Subfamilies within Scarabaeidae. Insects. 2021;12(11):1025.
2. Kim MJ, Im HH, Lee KY, Han YS, Kim I. Complete mitochondrial genome of the whiter-spotted flower chafer, Protaetia brevitarsis (Coleoptera: Scarabaeidae). Mitochondrial DNA. 2014;25(3):177-8.
3. Yang X-Z, Zhang L, Feng R-Q, Zhang L-J, Luo F-Z, Yuan M-L. Mitochondrial genome of Amphimallon solstitiale (Coleoptera: Scarabaeidae: Melolonthinae) and phylogenetic analysis. Mitochondrial DNA B Resour. 2019;4(1):110-111.
4. Yang C, Zhu E-J, He Q-J, Yi C-H, Hu S-J, Wang X-B. Complete mitochondrial genome of the endangered long-armed scarab Cheirotonus gestroi (Coleoptera: Euchiridae). Mitochondrial DNA B Resour. 2020;5(1):869-70.
5. Shao L, Huang D, Sun X, Hao J, Cheng C, Zhang W, et al. Complete mitochondrial genome sequence of Cheirotonus jansoni (Coleoptera: Scarabaeidae). Genet Mol Res. 2014;13(1):1047-1058.
6. Song N, Zhang H. The mitochondrial genomes of phytophagous scarab beetles and systematic implications. J Insect Sci. 2018;18(6):11.
7. Cameron SL, Sullivan J, Song H, Miller KB, Whiting MF. A mitochondrial genome phylogeny of the Neuropterida (lace‐wings, alderflies and snakeflies) and their relationship to the other holometabolous insect orders. Zool Scr. 2009;38(6):575-590.
8. Yang W, Zhang Y, Feng S, Liu L, Li Z. The first complete mitochondrial genome of the Japanese beetle Popillia japonica (Coleoptera: Scarabaeidae) and its phylogenetic implications for the superfamily Scarabaeoidea. Int J Biol Macromol. 2018;118:1406-1413.
9. Breeschoten T, Doorenweerd C, Tarasov S, Vogler AP. Phylogenetics and biogeography of the dung beetle genus Onthophagus inferred from mitochondrial genomes. Mol Phylogenet Evol. 2016; 105, 86-95.
10. Jeong JS, Kim MJ, Kim I. The mitochondrial genome of the dung beetle, Copris tripartitus, with mitogenomic comparisons within Scarabaeidae (Coleoptera). Int J Biol Macromol. 2020;144, 874-891.
11. Linard B, Arribas P, Andújar C, Crampton‐Platt A, Vogler AP. Lessons from genome skimming of arthropod‐preserving ethanol. Mol Ecol Resour. 2016;16(6):1365-1377.
12. Song H, Sheffield NC, Cameron SL, Miller KB, Whiting MF. When phylogenetic assumptions are violated: base compositional heterogeneity and among‐site rate variation in beetle mitochondrial phylogenomics. Syst Entomol. 2010;35(3):429-448.
13. Zhai YN, Zhou SJ, Chen YJ, Wan X. The mitochondrial genome of a rare Chinese stag beetle Kirchnerius guangxii (Coleoptera: Lucanidae). Mitochondrial DNA B Resour. 2020;5(2):1633-1635.
14. Jing L, Zhou S-J, Chen Y-J, Wan X. Mitogenome of the monotypic genus rhaetus (Coleoptera: Scarabaeidae: Lucanidae). J Entomol Sci. 2018;53(4):503-513.
15. Lee S-G, Choi KS, Kim C-J, Jeon H-B, Kim I-K. Complete mitochondrial genome of Leptaulax koreanus (Coleoptera: Passalidae), a Korean endemic bess beetle. Mitochondrial DNA B Resour. 2019;4(1):105-106.
