# Supplementary material for: Mitochondrial phylogenomics reveals deep relationships of scarab beetles (Coleoptera, Scarabaeidae)
Source: PLoS One. 2022 Dec 13;17(12):e0278820. doi: 10.1371/journal.pone.0278820 (PMC9746968; doi:10.1371/journal.pone.0278820)
Supplement: S2 Table — (XLSX) [file pone.0278820.s013.xlsx]

## Sheet: Sheet1
Table S2 A. The partitioning schemes and best-fitting modes selected by ModelFinder for the dataset PCG_nt.
Partition name	Best model
atp6	GTR+F+I+G4
atp8	TVM+F+I+G4
cox1	GTR+F+I+G4
cox2	GTR+F+I+G4
cox3	GTR+F+I+G4
cytb	GTR+F+I+G4
nad1	GTR+F+I+G4
nad2	GTR+F+I+G4
nad3	GTR+F+I+G4
nad4L	GTR+F+I+G4
nad4	GTR+F+I+G4
nad5	GTR+F+I+G4
nad6	GTR+F+I+G4
Table S2 B. The partitioning schemes and best-fitting modes selected by ModelFinder for the dataset PCG_aa.
Partition name	Best model
atp6	mtZOA+F+I+G4
atp8	mtInv+G4
cox1	mtMet+I+G4
cox2	mtMet+I+G4
cox3	mtZOA+I+G4
cytb	mtMet+I+G4
nad1	mtART+I+G4
nad2	mtMet+F+I+G4
nad3	mtMet+I+G4
nad4L	mtART+I+G4
nad4	mtZOA+F+I+G4
nad5	mtInv+I+G4
nad6	mtMet+F+I+G4
Table S2 C. The partitioning schemes and best-fitting modes selected by ModelFinder for the dataset PCGRNA.
Partition name	Best model
atp6	GTR+F+I+G4
atp8	TVM+F+I+G4
cox1	GTR+F+I+G4
cox2	GTR+F+I+G4
cox3	GTR+F+I+G4
cytb	GTR+F+I+G4
nad1	GTR+F+I+G4
nad2	GTR+F+I+G4
nad3	GTR+F+I+G4
nad4L	GTR+F+I+G4
nad4	GTR+F+I+G4
nad5	GTR+F+I+G4
nad6	GTR+F+I+G4
rrnL	GTR+F+I+G4
rrnS	GTR+F+I+G4
trn	GTR+F+I+G4
Table S2 D. The partitioning schemes and best-fitting modes selected by ModelFinder for the dataset PCG_nt12.
Partition name	Best model
atp6	GTR+F+I+G4
atp8	TPM3u+F+I+G4
cox1	GTR+F+I+G4
cox2	TIM2+F+I+G4
cox3	GTR+F+I+G4
cytb	GTR+F+I+G4
nad1	GTR+F+I+G4
nad2	GTR+F+I+G4
nad3	GTR+F+I+G4
nad4	GTR+F+I+G4
nad4L	TVM+F+I+G4
nad5	GTR+F+I+G4
nad6	GTR+F+I+G4
Table S2 E. The partitioning schemes and best-fitting modes selected by ModelFinder for the dataset PCG12RNA.
Partition name	Best model
atp6	GTR+F+I+G4
atp8	TVM+F+I+G4
cox1	GTR+F+I+G4
cox2	TIM2+F+I+G4
cox3	GTR+F+I+G4
cytb	GTR+F+I+G4
nad1	GTR+F+I+G4
nad2	GTR+F+I+G4
nad3	GTR+F+I+G4
nad4	GTR+F+I+G4
nad4L	TVM+F+I+G4
nad5	GTR+F+I+G4
nad6	GTR+F+I+G4
rrnL	GTR+F+I+G4
rrnS	GTR+F+I+G4
trn	GTR+F+I+G4
